# Supplementary material for: Photodynamic Therapy Efficacy of Novel Zinc Phthalocyanine Tetra Sodium 2-Mercaptoacetate Combined with Cannabidiol on Metastatic Melanoma
Source: Pharmaceutics. 2022 Nov 9;14(11):2418. doi: 10.3390/pharmaceutics14112418 (PMC9695911; doi:10.3390/pharmaceutics14112418)
Supplement: Supplementary file 1 [file pharmaceutics-14-02418-s001.zip]

Archive with 1 entries (1 files):
- pharmaceutics-1980385-supplementary.pdf
